# Supplementary material for: Custom-Made 3D-Printed Implants for Anterior Column Reconstruction in the Upper Cervical Spine after Intralesional Extracapsular Excision—Report of 2 Cases and Literature Review
Source: J Clin Med. 2022 Oct 13;11(20):6058. doi: 10.3390/jcm11206058 (PMC9604658; doi:10.3390/jcm11206058)
Supplement: Supplementary file 1 [file jcm-11-06058-s001.zip]

Archive with 1 entries (1 files):
- jcm-1909574-supplementary.pdf
